# Supplementary material for: Quantitative mitochondrial DNA copy number determination using droplet digital PCR with single-cell resolution
Source: Genome Res. 2019 Nov;29(11):1878–88. doi: 10.1101/gr.250480.119 (PMC6836731; doi:10.1101/gr.250480.119)
Supplement: Supplemental Material [file supp_gr.250480.119_Supplemental_Table_S5JDedit.xls]

## Sheet: Panel A
	Supplemental Table S5: Underlying data for Supplemental Figure 1A-F
	Supplemental Figure 1A: Absolute quantification of MT-ND1 amplicons by ddPCR in a 10-fold dilution series.
	#	Molecules of MT-ND1 Amplicon Loaded	Molecules Detected by ddPCR	Average	SD
	Replicate 1	100000	104000	98800	3705.85
	Replicate 2	100000	97200
	Replicate 3	100000	95400
	Replicate 4	100000	98600
	Replicate 1	10000	10300	10495	248.931
	Replicate 2	10000	10260
	Replicate 3	10000	10720
	Replicate 4	10000	10700
	Replicate 1	1000	1242	1190.5	36.6015
	Replicate 2	1000	1156
	Replicate 3	1000	1178
	Replicate 4	1000	1186
	Replicate 1	100	130	131	9.0185
	Replicate 2	100	132
	Replicate 3	100	120
	Replicate 4	100	142
	Replicate 1	10	15	17.75	2.62996
	Replicate 2	10	20
	Replicate 3	10	20
	Replicate 4	10	16

## Sheet: Panel B
	Supplemental Figure 1B: Absolute quantification of MT-TL1 amplicons by ddPCR in a 10-fold dilution series.
	#	Molecules of MT-TL1 Amplicon Loaded	Molecules Detected by ddPCR	Average	SD
	Replicate 1	100000	99600	96750	2645.12
	Replicate 2	100000	94600
	Replicate 3	100000	98400
	Replicate 4	100000	94400
	Replicate 1	10000	9720	9695	223.532
	Replicate 2	10000	9640
	Replicate 3	10000	9980
	Replicate 4	10000	9440
	Replicate 1	1000	1092	1118	65.5846
	Replicate 2	1000	1216
	Replicate 3	1000	1086
	Replicate 4	1000	1078
	Replicate 1	100	134	136	10.7083
	Replicate 2	100	124
	Replicate 3	100	136
	Replicate 4	100	150
	Replicate 1	10	34	16.25	12.0934
	Replicate 2	10	11
	Replicate 3	10	7
	Replicate 4	10	13

## Sheet: Panel C
	Supplemental Figure 1C: Correlation between use of Taq-man probe and use of EvaGreen dye in the quantification of D-Loop molecules (ddMDM), performed in a 2-fold dilution series from stimulated T cells.
	#	Cell Equivalents x Reaction	D-Loop Molecules per Reaction Using EvaGreen Dye			D-Loop Molecules per Reaction Using HEX Probe
			Individual values	Average	SD	Individual values	Average	SD
	Replicate 1	5	10886	11060	268.311	12136	11880	386.016
	Replicate 2	5	10925			12068
	Replicate 3	5	11369			11436
	Replicate 1	2.5	5316	5380	144.087	5718	5620	129.642
	Replicate 2	2.5	5279			5669
	Replicate 3	2.5	5545			5473
	Replicate 1	1.25	2895	2840	65.8711	2991	2860	137.96
	Replicate 2	1.25	2858			2873
	Replicate 3	1.25	2767			2716
	Replicate 1	0.6125	1475	1520	50.7445	1503	1480	54.2863
	Replicate 2	0.6125	1510			1519
	Replicate 3	0.6125	1575			1418

## Sheet: Panel D
	Supplemental Figure 1D: Absolute mtDNA copy number per cell measured by ddMDM in H1299 cells at the indicated time points post-release from G1/S.
	Cell Cycle Phase	Time Since Release	mtDNA Molecules per Cell (1st Experiment)				mtDNA Molecules per Cell (2nd Experiment)				Average	SD
			Replicate 1	Replicate 2	Replicate 3	Replicate 4	Replicate 1	Replicate 2	Replicate 3	Replicate 4
	G1/S	0 Hours	10580	10700	10680	12000	8640	8280	9380	9060	9915	1270.94
	Early S	3 Hours	12400	11380	11220	12140	9040	7680	7600	5780	9655	2468.45
	Late S	6 Hours	10800	8620	11220	11120	10540	8640	7940	8840	9715	1329.22
	G2/M	9 Hours	10660	11410	12500	11960	10840	12940	10880	10120	11413.8	975.689
	G1	11 Hours	9408	7126	8669	7537	8400	8560	6480	9300	8185	1042.56
	G1	13 Hours	8620	9840	10320	9620	10061	9781	9803	8848	9611.62	584.039

## Sheet: Panel E
	Supplemental Figure 1E: Correlation D-Loop vs MT-ND1 in stimulated T cells from centenarians (peak).
	#	mtDNA Copies per Cell (MT-ND1)	mtDNA Copies per Cell (D-Loop)
	Centenarian 1	1156	1448
	Centenarian 2	476	776
	Centenarian 3	316	504
	Centenarian 4	780	1288
	Centenarian 5	588	880
	Centenarian 6	684	1152
	Centenarian 7	388	728
	Centenarian 8	952	1424
	Centenarian 9	488	812
	Centenarian 10	624	956
	Centenarian 11	324	604
	Centenarian 12	816	1188
	Centenarian 13	464	716
	Centenarian 14	476	784
	Centenarian 15	536	744
	Centenarian 16	448	764
	Centenarian 17	456	824

## Sheet: Panel F
	Supplemental Figure 1F: Correlation D-Loop vs MT-TL1 in stimulated T cells from centenarians (peak).
	#	mtDNA Copies per Cell (MT-TL1)	mtDNA Copies per Cell (D-Loop)
	Centenarian 1	948	1448
	Centenarian 2	544	776
	Centenarian 3	396	504
	Centenarian 4	1160	1288
	Centenarian 5	800	880
	Centenarian 6	776	1152
	Centenarian 7	540	728
	Centenarian 8	986	1424
	Centenarian 9	600	812
	Centenarian 10	772	956
	Centenarian 11	380	604
	Centenarian 12	936	1188
	Centenarian 13	540	716
	Centenarian 14	596	784
	Centenarian 15	656	744
	Centenarian 16	600	764
	Centenarian 17	656	824
