# Supplementary material for: Quantitative mitochondrial DNA copy number determination using droplet digital PCR with single-cell resolution
Source: Genome Res. 2019 Nov;29(11):1878–88. doi: 10.1101/gr.250480.119 (PMC6836731; doi:10.1101/gr.250480.119)
Supplement: Supplemental Material [file supp_gr.250480.119_Supplemental_Table_S2JDedit.xlsx]

## Sheet: Panel A
	Supplemental Table S2: Underlying data for Figure 2A-C
	Figure 2A: qPCR determination of D-Loop/NCOA3 ratio using purified amplicons.
	Loaded Ratio of D-Loop to NCOA3 per Sample	D-Loop/NCOA3 Ratio Quantified by q-PCR						Average	SD
		Replicate 1	Replicate 2	Replicate 3	Replicate 4	Replicate 5	Replicate 6
	50 (Baseline)	38.57	48.97	44.39	41.76	37.08	36.25	41.17	4.88367
	55 (+10% compared to baseline)	38.55	45.6	44.94	42.3	44.19	45.9	43.58	2.77935
	60 (+20% compared to baseline)	46.82	52.53	60.3	34.42	39.73	45.13	46.4883	9.17103
	65 (+30% compared to baseline)	52.26	51.68	49.19	26.37	30.69	29.49	39.9467	12.2807
	70 (+40% compared to baseline)	52.5	48.38	54.75	36.6	36.21	34.82	43.8767	9.01801
	75 (+50% compared to baseline)	63.57	57.65	63.05	46.66	44.07	65.3	56.7167	9.19455
	80 (+60% compared to baseline)	71.58	74.56	73.1	39.79	50.03	52.87	60.3217	14.6681

## Sheet: Panel B
	Figure 2B: ddPCR determination of D-Loop/NCOA3 ratio of the exact same samples employed in Figure 2A
	Loaded Ratio of D-Loop to NCOA3 per Sample	D-Loop/NCOA3 Ratio Quantified by ddPCR						Average	SD
		Replicate 1	Replicate 2	Replicate 3	Replicate 4	Replicate 5	Replicate 6
	50 (Baseline)	52	44	44	53	56	38	47.8333	6.88234
	55 (+10% compared to baseline)	61	43	49	67	62	49	55.1667	9.43221
	60 (+20% compared to baseline)	59	54	44	66	65	53	56.8333	8.2805
	65 (+30% compared to baseline)	61	55	54	66	69	62	61.1667	5.91326
	70 (+40% compared to baseline)	67	65	56	84	88	70	71.6667	12.1106
	75 (+50% compared to baseline)	78	77	69	78	85	66	75.5	6.89202
	80 (+60% compared to baseline)	82	68	61	81	79	81	75.3333	8.73308

## Sheet: Panel C
	Figure 2C: ddMDM determination of absolute mtDNA molecules (D-Loop) (stimulated T cells).
	Cell Equivalents Loaded in the Reaction	mtDNA copies x Reaction Quantified by ddMDM						Average	SD
		Replicate 1	Replicate 2	Replicate 3	Replicate 4	Replicate 5	Replicate 6
	10 (Baseline)	9820	10640	10760	10640	10360	10320	10423.3	342.325
	11 (+10% compared to baseline)	11400	11560	11600	11280	10880	11400	11353.3	259.743
	12 (+20% compared to baseline)	13440	12360	12860	12360	11880	13320	12703.3	610.104
	13 (+30% compared to baseline)	13880	13280	12700	13140	13880	14060	13490	532.879
	14 (+40% compared to baseline)	15100	15540	15020	15080	14880	16120	15290	463.163
	15 (+50% compared to baseline)	16020	16040	15780	17120	16160	15100	16036.7	653.044
	16 (+60% compared to baseline)	17200	16380	16760	18020	17200	16600	17026.7	586.197
