# Supplementary material for: Quantitative mitochondrial DNA copy number determination using droplet digital PCR with single-cell resolution
Source: Genome Res. 2019 Nov;29(11):1878–88. doi: 10.1101/gr.250480.119 (PMC6836731; doi:10.1101/gr.250480.119)
Supplement: Supplemental Material [file supp_gr.250480.119_Supplemental_Table_S6JDedit.xls]

## Sheet: Data
	Supplemental Table S6: Underlying data for Supplemental Figure 2
	Supplemental Figure 2: ddMDM quantification of mtDNA copy number in H1299 single cells from different clones and comparisons between averages of H1299 pooled controls and averages of H1299 single cells.
	Sample ID	Single cell ID	mtDNA copies x cell	Average (single cells)	SD	Pooled cells	mtDNA copies x cell	Average (Pooled cells)	SD	t-test
	CLONE 1	Single cell 1	3780	5546.27	1022.36	Replicate 1	5900	5813.33	102.632	0.662058
		Single cell 2	4306.67			Replicate 2	5700
		Single cell 3	4453.33			Replicate 3	5840
		Single cell 4	4460
		Single cell 5	4544
		Single cell 6	4706.67
		Single cell 7	4953.33
		Single cell 8	5066.67
		Single cell 9	5166.67
		Single cell 10	5600
		Single cell 11	5733.33
		Single cell 12	5866.67
		Single cell 13	5933.33
		Single cell 14	6088
		Single cell 15	6133.33
		Single cell 16	6133.33
		Single cell 17	6400
		Single cell 18	6933.33
		Single cell 19	7133.33
		Single cell 20	7533.33
	CLONE 2	Single cell 1	2560	5082.87	1883.98	Replicate 1	6000	6213.33	189.033	0.320102
		Single cell 2	2773.33			Replicate 2	6360
		Single cell 3	3300			Replicate 3	6280
		Single cell 4	3766.67
		Single cell 5	3873.33
		Single cell 6	4160
		Single cell 7	4266.67
		Single cell 8	4306.67
		Single cell 9	4546.67
		Single cell 10	4660
		Single cell 11	4726.67
		Single cell 12	4866.67
		Single cell 13	5133.33
		Single cell 14	5784
		Single cell 15	5800
		Single cell 16	6133.33
		Single cell 17	6266.67
		Single cell 18	6733.33
		Single cell 19	6800
		Single cell 20	11200
	CLONE 3	Single cell 1	2480	5396.93	1656.5	Replicate 1	5290	4963.33	325.013	0.661889
		Single cell 2	3533.33			Replicate 2	4640
		Single cell 3	3586.67			Replicate 3	4960
		Single cell 4	4113.33
		Single cell 5	4306.67
		Single cell 6	4440
		Single cell 7	4696
		Single cell 8	4933.33
		Single cell 9	5056
		Single cell 10	5133.33
		Single cell 11	5152
		Single cell 12	5200
		Single cell 13	5266.67
		Single cell 14	5420
		Single cell 15	5768
		Single cell 16	6733.33
		Single cell 17	6880
		Single cell 18	7866.67
		Single cell 19	8333.33
		Single cell 20	9040
	CLONE 4	Single cell 1	2066.67	4375.33	1193.09	Replicate 1	5180	5046.67	125.831	0.350496
		Single cell 2	2486.67			Replicate 2	4930
		Single cell 3	3286.67			Replicate 3	5030
		Single cell 4	3626.67
		Single cell 5	3660
		Single cell 6	3693.33
		Single cell 7	3760
		Single cell 8	3806.67
		Single cell 9	4093.33
		Single cell 10	4100
		Single cell 11	4346.67
		Single cell 12	4506.67
		Single cell 13	4726.67
		Single cell 14	4820
		Single cell 15	5133.33
		Single cell 16	5200
		Single cell 17	5393.33
		Single cell 18	5600
		Single cell 19	6080
		Single cell 20	7120
	CLONE 5	Single cell 1	1833.33	5376.33	1855.22	Replicate 1	6540	6100	620.725	0.517384
		Single cell 2	2560			Replicate 2	6370
		Single cell 3	3433.33			Replicate 3	5390
		Single cell 4	3720
		Single cell 5	3740
		Single cell 6	4373.33
		Single cell 7	4486.67
		Single cell 8	4660
		Single cell 9	4906.67
		Single cell 10	5200
		Single cell 11	5666.67
		Single cell 12	5733.33
		Single cell 13	5933.33
		Single cell 14	6333.33
		Single cell 15	6400
		Single cell 16	6720
		Single cell 17	6880
		Single cell 18	7666.67
		Single cell 19	8480
		Single cell 20	8800
	CLONE 6	Single cell 1	2613.33	4353	1403.8	Replicate 1	5420	5306.67	250.067	0.262418
		Single cell 2	2660			Replicate 2	5020
		Single cell 3	2693.33			Replicate 3	5480
		Single cell 4	2746.67
		Single cell 5	2786.67
		Single cell 6	2946.67
		Single cell 7	3306.67
		Single cell 8	3693.33
		Single cell 9	4013.33
		Single cell 10	4320
		Single cell 11	4466.67
		Single cell 12	4580
		Single cell 13	4806.67
		Single cell 14	5000
		Single cell 15	5133.33
		Single cell 16	5760
		Single cell 17	5866.67
		Single cell 18	6466.67
		Single cell 19	6560
		Single cell 20	6640
